# Supplementary material for: Effects of Three Interventions Combining Impact or Walking at Intense Pace Training, with or without Calcium and Vitamin Supplements, to Manage Postmenopausal Women with Osteopenia and Osteoporosis
Source: Int J Environ Res Public Health. 2022 Sep 7;19(18):11215. doi: 10.3390/ijerph191811215 (PMC9517092; doi:10.3390/ijerph191811215)
Supplement: Supplementary file 1 [file ijerph-19-11215-s001.zip]

Archive with 1 entries (1 files):
- ijerph-1886792-supplementary.pdf
